# Supplementary material for: Improving the heterotrophic media of three Chlorella vulgaris mutants toward optimal color, biomass and protein productivity
Source: Sci Rep. 2025 Jul 2;15:23325. doi: 10.1038/s41598-025-05913-1 (PMC12222848; doi:10.1038/s41598-025-05913-1)
Supplement: Supplementary file 1 — Supplementary Material 1 [file 41598_2025_5913_MOESM1_ESM.xlsx]

## Sheet: Preliminary assays
	Scientific Reports, Original scientific research paper
	Improving the heterotrophic media of three Chlorella vulgaris mutants toward optimal color, biomass and protein productivity
	Trovão et al., 2024
	Table S1 - Examples of optimization reports under heterotrophic conditions, where the respective optimized factor and result as well as species and goal are referred. (n.a. - not applicable and/or information not found; AS - ammonium sulfate; U - urea; N - nitrate; A - ammonium.
	Species	Temperature (°C)	pH	N source	Goal	Results	Other	Reference	Year	DOI
	Chlorella protothecoides	n.a.	Tested: 5-8 Optimal: 6	n.a.	Maximize growth rate	pH 6: 1.08 d-1 other pH: 0.82-0.98 d-1	n.a.	Shi et al.	2006	10.1002/mnfr.200600037
	Chlorella pyrenoidosa	Tested: 35-40 Optimal: 40	n.a.	n.a.	Improve harvesting efficiency	1.45 d-1	n.a.	Dai et al.	2022	10.3389/fbioe.2022.1072942
	Chlorella sorokiniana	n.a.	n.a.	Tested: N, U Optimal: N	Maximize protein content	n.a.	n.a.	Chen et al.	2023	10.1016/j.biortech.2022.128538
	Chlorella sp.	n.a.	n.a.	Tested: A, U, N Optimal: N	Improve growth	n.a.	n.a.	Kim et al.	2019	10.1038/s41598-019-55854-9
	Chlorella vulgaris	Tested: 20-36 Optimal: 23	n.a.	n.a.	Maximize lipid productivity	n.a.	Box-Behnken Design	Xie et al.	2013	10.4014/jmb.1301.01046
	Chlorella vulgaris	n.a.	Tested: 5-8 Optimal: 7 and 8	n.a.	Maximize biomass productivity	pH 7-8: 0.27-0.30 g L-1 d-1	n.a.	Sakarika and Kornaros	2016	10.1016/j.biortech.2016.08.033
	Euglena gracilis	Tested: 25-35 Optimal: 28 and 32	Tested: 2-7.5 Optimal: 2-5.5	Tested: AS, U, N Optimal: AS	Increase protein content/yield	48-53% of DW	n.a.	Xie et al.	2023	10.3390/md21100519

## Sheet: Screening Macronutrients
	Scientific Reports, Original scientific research paper
	Improving the heterotrophic media of three Chlorella vulgaris mutants toward optimal color, biomass and protein productivity
	Trovão et al., 2024
	Table S2 - Summarized parameters retrieved from the Pareto chart, Half-normal plot and ANOVA analysis for three responses of the screening of the macronutrients of three mutant strains of Chlorella vulgaris, 8G, 7Y and 31W: biomass productivity, specific growth rate and protein content.
		Biomass productivity									Specific growth rate									Protein content
	Factors	8G			7Y			31W			8G			7Y			31W			8G			7y			31W
		Coef. E.	t-value	p-value	Coef. E.	t-value	p-value	Coef. E.	t-value	p-value	Coef. E.	t-value	p-value	Coef. E.	t-value	p-value	Coef. E.	t-value	p-value	Coef. E.	t-value	p-value	Coef. E.	t-value	p-value	Coef. E.	t-value	p-value
	[N] (mM)	2.09754	14.7521	<0.0001	0.338081	6.9521	<0.0001	0.298595	14.1591	<0.0001	0.129748	38.8683	<0.0001	-	0.715113	-	0.137717	12.0866	<0.0001	0.98818	24.2777	< 0.0001	-0.0278294	29.8287	<0.0001	15.6048	47.8059	< 0.0001
	[P] (mM)	-	0.914361	-	-0.209358	4.30512	0.0012	0.0587943	2.78796	0.0192	-0.0326514	9.78131	<0.0001	-0.114238	3.98096	0.001	-	0.797069	-	-	1.72176	-	-	0.469028	-	-0.703859	2.1563	0.0482
	[Ca] (mM)	-	0.801903	-	-	0.113028	-	0.0954904	4.52805	0.0011	-	0.016958	-	0.071294	2.48446	0.0229	-	0.076166	-	-	0.362791	-	-	0.250932	-	-	0.406353	-
	[Na]/[K]	-	1.2903	-	-0.0979721	2.01464	0.069	-	0.106727	-	-	0.871722	-	-	1.27351	-	-	0.14976	-	-	0.558606	-	-	1.58424	-	-	1.27158	-
	[Mg] (mM)	-	1.58578	-	-	0.583598	-	0.0915924	4.34321	0.0015	-	0.253715	-	-	1.47873	-	-	0.521288	-	-	0.861107	-	-	1.17541	-	-	0.665955	-
	N source	-	0.994261	-	-0.204854	4.2125	0.0015	-0.145016	6.87651	<0.0001	-0.055461	16.6143	<0.0001	-0.18999	6.4369	<0.0001	-0.0299194	2.62585	0.0191	0.0966873	3.10158	0.0194	-	1.80991	-	-	1.54371	-
		Model
	R²	0.923			0.9101			0.9677			0.9954			0.8367			0.9122			0.9707			0.9817			0.993
	p-value	<0.0001			<0.0001			<0.0001			<0.0001			<0.0001			<0.0001			< 0.0001			<0.0001			< 0.0001

## Sheet: Screening Micronutrients
	Scientific Reports, Original scientific research paper
	Improving the heterotrophic media of three Chlorella vulgaris mutants toward optimal color, biomass and protein productivity
	Trovão et al., 2024
	Table S3 - Summarized parameters retrieved from the Pareto chart, Half-normal plot and ANOVA analysis for three responses of the screening of the micronutrients of three mutant strains of Chlorella vulgaris, 8G, 7Y and 31W: biomass productivity, specific growth rate and protein content.
		Biomass productivity									Specific growth rate									Protein content
	Factors	8G			7Y			31W			8G			7Y			31W			8G			7y			31W
		Coef. E.	t-value	p-value	Coef. E.	t-value	p-value	Coef. E.	t-value	p-value	Coef. E.	t-value	p-value	Coef. E.	t-value	p-value	Coef. E.	t-value	p-value	Coef. E.	t-value	p-value	Coef. E.	t-value	p-value	Coef. E.	t-value	p-value
	[Cu] (mM)	0.183487	2.78982	0.014	0.161961	7.68295	<0.0001	-0.0383646	3.62697	0.004	0.00659419	4.58792	0.0018	0.0266328	4.28846	0.0012	-	1.47184	-	-0.416624	2.96735	0.0104	-	0.31288	-	-	0.592752	-
	[B] (mM)	-	0.194642	-	-	0.983219	-	0.0368641	3.48512	0.0051	-0.0056963	3.96321	0.0042	-	0.962773	-	-	1.31039	-	-	0.876532	-	-	0.360768	-	0.694298	4.26549	0.0021
	[Zn] (mM)	0.253102	3.84826	0.0019	-0.047111	2.13582	0.0724	-0.0445445	4.21122	0.0015	-0.00791286	5.50539	0.0006	-0.0117059	1.90697	0.0766	-0.00556655	1.79605	0.0885	-	1.2709	-	-	1.44865	-	-	0.60921	-
	[Mn] (mM)	-	1.0098	-	-	0.692582	-	-	0.599267	-	-0.00705805	4.91065	0.0012	-	0.436652	-	-	0.774053	-	-	0.747294	-	-	0.183757	-	-0.644204	3.95773	0.0032
	[Mo] (mM)	0.295031	4.48577	0.0006	-	0.583536	-	-	0.072177	-	-0.0112103	7.79959	<0.0001	-	0.396595	-	-	0.226127	-	-	1.17135	-	-	0.849166	-	-	0.75008	-
	[Ni] (mM)	-	0.928469	-	-	0.304778	-	-	0.01658	-	-	0.974029	-	-	0.0445556	-	0.00701269	2.26264	0.0388	-	0.454516	-	0.0721999	2.13679	0.054	-	0.614099	-
	[Fe] (mM)	-0.407583	6.19706	<0.0001	-	1.75094	-	-	1.17946	-	-	0.043707	-	0.0103675	1.69069	0.111	-	0.150146	-	-	0.603718	-	0.363358	10.5861	<0.0001	-0.321442	1.97481	0.0717
	[Vit solution] (x)	-0.145782	2.21652	0.0414	-	0.147714	-	-	1.14145	-	-	1.59526	-	-	0.872094	-	-0.00611004	1.9714	0.0651	0.418764	2.98259	0.0101	0.156674	4.54876	0.0008	0.818813	5.03046	0.0007
		Model
	R²	0.8891			0.8915			0.8945			0.9718			0.8245			0.8367			0.8823			0.9788			0.9565
	p-value	<0.0001			<0.0001			<0.0001			<0.0001			0.0025			0.0028			<0.0001			<0.0001			0.0002

## Sheet: Optimization
	Scientific Reports, Original scientific research paper
	Improving the heterotrophic media of three Chlorella vulgaris mutants toward optimal color, biomass and protein productivity
	Trovão et al., 2024
	Table S4 - Equations of actual factors of each model of the three mutant strains of Chlorella vulgaris, 8G, 7Y and 31W for each response analysed: rp - biomass productivity (g L d-1), µ - growth rate (d-1),
	PP - protein productivity (g L d-1) and C - colour (models obtained either by L* - brightness coordinate, b* - yellow-blue coordinate and a* - green-red coordinate, based on CIELAB colour space).
	Strain	Response	Equation
	8G	rp	+0.64168 +0.061815 N +1.53251 Zn -0.000491 N² -0.000019 P² -10.44263 Mo²
		µ	+1.31102 -1.26790 Zn +0.030431 P*Zn -0.000051 P²
		PP	-0.269175 +0.029529 N -1.58923 Zn -0.000165 N² +6.26966 Zn² -0.782906 Mo²
		C (L*)	+26.15967 +0.105481 N +55.72603 Zn +109.61192 Mo -1.09419 N*Mo -0.250731 P*Zn +1.61354 P*Mo -514.67692 Zn*Mo -0.000413 N² -0.000797 P² -420.44615 Mo²
	7Y	rp	+2.29082 +0.004750 N +2.43643 Zn -10.25807 Cu2
		µ	+0.978839 +0.000324 N +0.002822 N*Zn -0.881204 Cu2
		PP	+0.029925 +0.010259 N +0.956390 Zn
		C (b*)	+28.42 -0.5804 N -0.3296 P -0.2946 Cu -0.4631 N*P +0.4456 N*Cu -0.2740 N2 +0.2797 P2 + 1.09 D2
	31W	rp	+1.39953 +0.075554 N +0.000398 N*P -0.000748 N² -0.000210 P²
		µ	+0.738039 +0.014554 N -0.000046 N*Ca +0.000029 P*Ca -0.000114 N²
		PP	+0.111515 +0.017773 N
		C (a*)	-4.23958 -0.054812 N -0.024771 P +0.345833 Ca
	Table S5 - Parameters of each model obtained for the four responses analysed for the three mutant strains of Chlorella vulgaris, 8G, 7Y and 31W: biomass productivity, specific growth rate, colour and protein productivity.
	Strain	8G												7Y													31W
	Factors	Biomass productivity			Specific growth rate			Colour (L*)			Protein productivity			Factors	Biomass productivity			Specific growth rate			Colour (b*)			Protein productivity			Factors	Biomass productivity			Specific growth rate			Colour (a*)			Protein productivity
		Coef. E.	F-value	p-value	Coef. E.	F-value	p-value	Coef. E.	F-value	p-value	Coef. E.	F-value	p-value		Coef. E.	F-value	p-value	Coef. E.	F-value	p-value	Coef. E.	F-value	p-value	Coef. E.	F-value	p-value		Coef. E.	F-value	p-value	Coef. E.	F-value	p-value	Coef. E.	F-value	p-value	Coef. E.	F-value	p-value
	N	0.2546	55.59	< 0.0001	-	-	-	-0.3372	7.43	0.018	0.2602	782.74	<0.0001	N	0.0629	4.97	0.0354	0.0057	4.09	0.055	0.5804	7.34	0.0139	0.1539	169.35	< 0.0001	N	0.4132	106.5	< 0.0001	0.0612	35.68	< 0.0001	-1.1	38.83	< 0.0001	0.3555	154.31	< 0.0001
	P	-	-	-	-	-	-	-	-	-	-	-	-	P	-	-	-	-	-	-	-0.3296	2.37	0.1403	-	-	-	P	-	-	-	-	-	-	-0.4954	7.93	0.0094	-	-	-
	Zn	0.0766	5.03	0.0343	0.0098	2.73	0.1129	0.2503	6.78	0.0692	0.0146	3.42	0.0775	Cu	-	-	-	-	-	-	-0.2946	1.89	0.185	-	-	-	Ca	-	-	-	-	-	-	0.1729	0.966	0.3351	-	-	-
	Mo	-	-	-	-	-	-	-0.0964	3.74	0.4663	-	-	-	Zn	0.0548	4.59	0.0425	-	-	-	-	-	-	0.0215	3.31	0.0799	Mg	-	-	-	-	-	-	-	-	-	-	-	-
	N*P	-	-	-	-	-	-	-	-	-	-	-	-	N*P	-	-	-	-	-	-	-0.4631	3.12	0.0935	-	-	-	N*P	0.1417	8.16	0.0087	-	-	-	-	-	-	-	-	-
	N*Zn	-	-	-	-	-	-	-	-	-	-	-	-	N*Cu	-	-	-	-	-	-	0.4456	2.89	0.1057	-	-	-	N*Ca	-	-	-	0.036	8.25	0.0082	-	-	-	-	-	-
	N*Mo	-	-	-	-	-	-	-0.5158	10.24	0.005	-	-	-	N*Zn	-	-	-	-0.0055	3.08	0.0923	-	-		-	-	-	N*Mg	-	-	-	-	-	-	-	-		-	-	-
	P*Zn	-	-	-	0.012	2.51	0.1277	-0.4067	6.36	0.0213	-	-	-	P*Cu	-	-	-	-	-	-	-	-	-	-	-	-	P*Ca	-	-	-	0.0336	7.18	0.0128	-	-	-	-	-	-
	P*Mo	-	-	-	-	-	-	0.6508	16.3	0.0008	-	-	-	P*Zn	-	-	-	-	-	-	-	-	-	-	-	-	P*Mg	-	-	-	-	-	-	-	-	-	-	-	-
	Zn*Mo	-	-	-	-	-	-	-0.6121	14.41	0.0013	-	-	-	Cu*Zn	-	-	-	-	-	-	-	-	-	-	-	-	Ca*Mg	-	-	-	-	-	-	-	-	-	-	-	-
	N²	-0.2167	46.99	< 0.0001	-	-	-	-0.1757	2.29	0.1476	-0.0658	46.41	<0.0001	N²	-	-	-	--	-	-	-0.274	1.81	0.1941	-	-	-	N²	-0.3013	70.22	< 0.0001	-0.0457	23.89	< 0.0001	-	-		-	-	-
	P²	-0.1213	14.72	0.0008	-0.0449	50.18	< 0.0001	-0.4332	13.93	0.0015	-	-	-	P²	-	-	-	-	-	-	0.2797	1.89	0.1854	-	-	-	P²	-0.1025	8.28	0.0083	-	-	-	-	-	-	-	-	-
	Zn²	-	-	-	-	-	-	-	-	-	0.0138	3.49	0.0746	Cu²	-0.1021	18.09	0.0003	-0.0098	17.61	0.0003	-	-	-	-	-	-	Ca²	-	-	-	-	-	-	-	-	-	-	-	-
	Mo²	-0.0763	5.83	0.0237	-	-	-	-0.2732	0.3323	0.0302	-0.0137	3.45	0.076	Zn²	-	-	-	-	-	-	1.09	18.92	0.0003	-	-	-	Mg²	-	-	-	-	-	-	-	-	-	-	-	-
	Model	Reduced quadratic			Reduced quadratic			Reduced quadratic			Reduced quadratic			Model	Reduced quadratic			Reduced quadratic			Reduced quadratic			Reduced linear			Model	Reduced quadratic			Reduced quadratic			Reduced linear			Reduced linear
		R²	Adjusted R²	p-value	R²	Adjusted R²	p-value	R²	Adjusted R²	p-value	R²	Adjusted R²	p-value		R²	Adjusted R²	p-value	R²	Adjusted R²	p-value	R²	Adjusted R²	p-value	R²	Adjusted R²	p-value		R²	Adjusted R²	p-value	R²	Adjusted R²	p-value	R²	Adjusted R²	p-value	R²	Adjusted R²	p-value
		0.8312	0.796	< 0.0001	0.7094	0.6698	<0.0001	0.805	0.6966	0.0001	0.9725	0.9665	<0.0001		0.5486	0.4922	0.0002	0.5367	0.4762	0.0004	0.6838	0.5507	0.0016	0.8648	0.8548	<0.0001		0.8869	0.8681	< 0.0001	0.75	0.71	<0.0001	0.6562	0.615	<0.0001	0.8464	0.8409	<0.0001
	Table S6 - Colours obtained in the optimization of three mutant strains of Chlorella vulgaris, 8G, 7Y and 31W. Colour was measured with a Chroma Meter through CIELAB colour space, in which L* corresponds to the brightness, a* to the green-red coordinate and b* to the yellow-blue coordinate.
		Colour				Colour		Colour
	Factor	L*	a*	b*	L*	a*	b*	L*	a*	b*
	Strain	8G			7Y			31W
	Run	Coluna1	Coluna2	Coluna3	Coluna4	Coluna5	Coluna6	Coluna7	Coluna8	Coluna9
	1	37.63	-5.65	14.23	49.41	3.51	30.23	49.13	-8.99	13.7
	2	38.99	-6.62	16.5	48.83	1.69	29.39	57.77	-7.16	16.16
	3	37.38	-7.44	13.83	52.13	4.06	31.64	53.09	-4.81	13.38
	4	36.74	-5.37	12.19	49.77	5.05	29.2	50.11	-5.13	11.64
	5	34.93	-5.36	10.45	47.6	1.98	27.66	48.27	-7.58	13.2
	6	35.13	-5.65	10.86	47.2	6.1	28.32	52.08	-7.83	14.4
	7	37.73	-6.16	14.57	50.44	2.78	30.53	55.72	-9.82	15.63
	8	36.92	-5.73	12.97	50.32	4.27	29.75	53.71	-5.05	14.72
	9	35.62	-5.93	11.67	50.52	1.17	29.47	52.73	-8.84	15.07
	10	35.33	-4.43	11.12	45.98	2.34	26.22	53.05	-9.29	15.38
	11	35.82	-5.29	12.06	48.42	2.85	28.86	56.84	-4.85	15.75
	12	37	-6.95	13.71	49.98	4.37	29.2	53.18	-9.31	14.73
	13	35.84	-6.41	11.83	48.12	2.51	29.37	53.62	-8.47	14.98
	14	35.91	-6.16	11.63	51.27	4.7	32.71	50.97	-7.65	14
	15	36.11	-6.61	12.14	48.9	4.05	28.52	55.36	-6.33	14.67
	16	34.97	-4.79	10.51	49.12	2.93	29.43	56.71	-9.73	15.39
	17	35.17	-4.63	11.39	49.49	3.01	28.85	54.61	-6.52	15.44
	18	37.83	-6.93	14.2	51.16	0.74	31.84	50.54	-7.61	13.7
	19	35.99	-5.84	12.04	49.28	2.15	29.07	55.76	-8.72	15
	20	37.99	-7.43	15.05	46.08	2.39	26.07	49.72	-7.12	13.35
	21	36.54	-6.82	12.69	47.72	1.76	28.49	58.25	-8.54	16.39
	22	36.32	-5.35	12.89	47.9	1.84	28.72	55.34	-6.78	14.45
	23	36.74	-6.22	13.13	51.94	3.5	32.13	56.93	-8.49	15.58
	24	36.15	-5.14	12.59	49.08	3.35	29.84	55.56	-8.24	15.53
	25	36.63	-6.52	12.99	47.98	1.85	27.85	52.72	-7.21	14
	26	38.12	-6.18	14.68	49.65	3.7	29.77	56.09	-9.72	15.28
	27	35.57	-4.92	11.42	50.32	3.75	30.57	52.13	-7.23	14.28
	28	34.97	-3.76	10.46	46.49	5.06	26.64	51.16	-7.09	13.89
	29	34.9	-5.74	10.83	48.98	4.04	29.71	53.44	-7.54	13.92
	30	32.04	-1.16	4.27	47.87	2.78	28.54	54.28	-6.78	15.2

## Sheet: Materials & Methods
	Scientific Reports, Original scientific research paper
	Improving the heterotrophic media of three Chlorella vulgaris mutants toward optimal color, biomass and protein productivity
	Trovão et al., 2024
	Table S7 - Conditions of the preliminary trials carried out with 8G, 7Y and 31W C. vulgaris strains: temperature, pH and nitrogen source.
	Factor	Conditions tested
	Coluna1	Coluna2	Coluna3	Coluna19
	T (°C)	26	28	30
	pH	5.5	6.5	7.5
	N source	Ammonium	Nitrate	Urea
	Table S8 - Randomized Regular Two-Level Factorial Design: conditions tested for each factor for the 20 runs of the screening of the macronutrients of three mutant strains of Chlorella vulgaris, 8G, 7Y and 31W. A - ammonium; Ni - nitrate; U - urea.
	Factor	A	B	C	D	E	F	A	B	C	D	E	F	A	B	C	D	E	F
	Run	[N] (mM)	[P] (mM)	[Ca] (mM)	[Na]/[K]	[Mg] (mM)	N source	[N] (mM)	[P] (mM)	[Ca] (mM)	[Na]/[K]	[Mg] (mM)	N source	[N] (mM)	[P] (mM)	[Ca] (mM)	[Na]/[K]	[Mg] (mM)	N source
	Strain	8G						7Y						31W
	Coluna1	Coluna2	Coluna3	Coluna4	Coluna5	Coluna6	Coluna7	Coluna8	Coluna9	Coluna10	Coluna11	Coluna12	Coluna13	Coluna14	Coluna15	Coluna16	Coluna17	Coluna18	Coluna19
	1	50	50	2.25	0.6	7.5	U	50	50	1.2	0.6	7.5	U	50	50	1.2	0.6	7.5	N
	2	50	50	2.25	0.6	7.5	A	50	50	1.2	0.6	7.5	A	50	50	1.2	0.6	7.5	A
	3	80	20	4	0.9	3	A	80	20	2	0.9	3	A	80	20	2	0.9	3	A
	4	20	80	0.5	0.3	12	U	20	80	0.4	0.3	12	U	20	80	0.4	0.3	12	N
	5	50	50	2.25	0.6	7.5	A	50	50	1.2	0.6	7.5	A	50	50	1.2	0.6	7.5	A
	6	80	20	0.5	0.9	12	U	80	20	0.4	0.9	12	U	80	20	0.4	0.9	12	N
	7	20	80	4	0.9	3	U	20	80	2	0.9	3	U	20	80	2	0.9	3	N
	8	80	80	0.5	0.9	3	A	80	80	0.4	0.9	3	A	80	80	0.4	0.9	3	A
	9	20	80	4	0.3	3	A	20	80	2	0.3	3	A	20	80	2	0.3	3	A
	10	20	20	4	0.3	12	U	20	20	2	0.3	12	U	20	20	2	0.3	12	N
	11	80	80	4	0.3	12	A	80	80	2	0.3	12	A	80	80	2	0.3	12	A
	12	80	20	0.5	0.3	12	A	80	20	0.4	0.3	12	A	80	20	0.4	0.3	12	A
	13	20	80	0.5	0.9	12	A	20	80	0.4	0.9	12	A	20	80	0.4	0.9	12	A
	14	80	80	0.5	0.3	3	U	80	80	0.4	0.3	3	U	80	80	0.4	0.3	3	N
	15	80	80	4	0.9	12	U	80	80	2	0.9	12	U	80	80	2	0.9	12	N
	16	50	50	2.25	0.6	7.5	U	50	50	1.2	0.6	7.5	U	50	50	1.2	0.6	7.5	N
	17	20	20	0.5	0.9	3	U	20	20	0.4	0.9	3	U	20	20	0.4	0.9	3	N
	18	80	20	4	0.3	3	U	80	20	2	0.3	3	U	80	20	2	0.3	3	N
	19	20	20	0.5	0.3	3	A	20	20	0.4	0.3	3	A	20	20	0.4	0.3	3	A
	20	20	20	4	0.9	12	A	20	20	2	0.9	12	A	20	20	2	0.9	12	A
	Table S9 - Randomized Regular Two-Level Factorial Design: conditions tested for each factor for the 20 runs of the screening of the micronutrients of three mutant strains of Chlorella vulgaris, 8G, 7Y and 31W.
	Factor	A	B	C	D	E	F	G	H	A	B	C	D	E	F	G	H	A	B	C	D	E	F	G	H
	Run	[Cu] (mM)	[B] (mM)	[Zn] (mM)	[Mn] (mM)	[Mo] (mM)	[Ni] (mM)	[Fe] (mM)	[Vit solution] (x)	[Cu] (mM)	[B] (mM)	[Zn] (mM)	[Mn] (mM)	[Mo] (mM)	[Ni] (mM)	[Fe] (mM)	[Vit solution] (x)	[Cu] (mM)	[B] (mM)	[Zn] (mM)	[Mn] (mM)	[Mo] (mM)	[Ni] (mM)	[Fe] (mM)	[Vit solution] (x)
	Strain	8G								7Y								31W
	Coluna1	Coluna2	Coluna3	Coluna4	Coluna5	Coluna6	Coluna63	Coluna62	Coluna7	Coluna8	Coluna9	Coluna10	Coluna11	Coluna12	Coluna123	Coluna122	Coluna13	Coluna14	Coluna15	Coluna16	Coluna17	Coluna173	Coluna172	Coluna18	Coluna19
	1	0.002	0.5	0.3	0.02	0.0005	0.0001	1	2.5	0.06	0.05	0.03	0.2	0.5	0.001	0.05	0.25	0.06	0.05	0.03	0.2	0.5	0.001	0.05	0.25
	2	0.2	0.05	0.03	0.02	0.5	0.0001	1	2.5	0.006	0.05	0.03	0.2	0.005	0.001	0.5	2.5	0.006	0.05	0.03	0.2	0.005	0.001	0.5	2.5
	3	0.002	0.05	0.3	0.2	0.5	0.0001	0.01	2.5	0.033	0.275	0.165	0.11	0.2525	0.00055	0.275	1.375	0.033	0.275	0.165	0.11	0.2525	0.00055	0.275	1.375
	4	0.002	0.5	0.03	0.02	0.5	0.001	0.01	2.5	0.033	0.275	0.165	0.11	0.2525	0.00055	0.275	1.375	0.033	0.275	0.165	0.11	0.2525	0.00055	0.275	1.375
	5	0.101	0.275	0.165	0.11	0.25025	0.00055	0.505	1.375	0.006	0.5	0.3	0.02	0.005	0.0001	0.5	2.5	0.006	0.5	0.3	0.02	0.005	0.0001	0.5	2.5
	6	0.101	0.275	0.165	0.11	0.25025	0.00055	0.505	1.375	0.006	0.05	0.03	0.02	0.005	0.0001	0.05	0.25	0.006	0.05	0.03	0.02	0.005	0.0001	0.05	0.25
	7	0.2	0.5	0.03	0.2	0.0005	0.0001	0.01	2.5	0.006	0.5	0.03	0.2	0.5	0.0001	0.5	0.25	0.006	0.5	0.03	0.2	0.5	0.0001	0.5	0.25
	8	0.2	0.5	0.3	0.2	0.5	0.001	1	2.5	0.06	0.5	0.03	0.02	0.005	0.001	0.5	0.25	0.06	0.5	0.03	0.02	0.005	0.001	0.5	0.25
	9	0.002	0.05	0.03	0.2	0.0005	0.001	1	2.5	0.033	0.275	0.165	0.11	0.2525	0.00055	0.275	1.375	0.033	0.275	0.165	0.11	0.2525	0.00055	0.275	1.375
	10	0.002	0.5	0.03	0.2	0.5	0.0001	1	0.25	0.006	0.05	0.3	0.2	0.5	0.0001	0.05	2.5	0.006	0.05	0.3	0.2	0.5	0.0001	0.05	2.5
	11	0.2	0.05	0.03	0.2	0.5	0.001	0.01	0.25	0.06	0.05	0.03	0.02	0.5	0.0001	0.5	2.5	0.06	0.05	0.03	0.02	0.5	0.0001	0.5	2.5
	12	0.002	0.5	0.3	0.2	0.0005	0.001	0.01	0.25	0.06	0.5	0.03	0.2	0.005	0.0001	0.05	2.5	0.06	0.5	0.03	0.2	0.005	0.0001	0.05	2.5
	13	0.101	0.275	0.165	0.11	0.25025	0.00055	0.505	1.375	0.06	0.05	0.3	0.2	0.005	0.0001	0.5	0.25	0.06	0.05	0.3	0.2	0.005	0.0001	0.5	0.25
	14	0.002	0.05	0.3	0.02	0.5	0.001	1	0.25	0.006	0.5	0.03	0.02	0.5	0.001	0.05	2.5	0.006	0.5	0.03	0.02	0.5	0.001	0.05	2.5
	15	0.2	0.5	0.03	0.02	0.0005	0.001	1	0.25	0.033	0.275	0.165	0.11	0.2525	0.00055	0.275	1.375	0.033	0.275	0.165	0.11	0.2525	0.00055	0.275	1.375
	16	0.2	0.05	0.3	0.02	0.0005	0.001	0.01	2.5	0.06	0.05	0.3	0.02	0.005	0.001	0.05	2.5	0.06	0.05	0.3	0.02	0.005	0.001	0.05	2.5
	17	0.2	0.5	0.3	0.02	0.5	0.0001	0.01	0.25	0.06	0.5	0.3	0.2	0.5	0.001	0.5	2.5	0.06	0.5	0.3	0.2	0.5	0.001	0.5	2.5
	18	0.002	0.05	0.03	0.02	0.0005	0.0001	0.01	0.25	0.006	0.5	0.3	0.2	0.005	0.001	0.05	0.25	0.006	0.5	0.3	0.2	0.005	0.001	0.05	0.25
	19	0.2	0.05	0.3	0.2	0.0005	0.0001	1	0.25	0.06	0.5	0.3	0.02	0.5	0.0001	0.05	0.25	0.06	0.5	0.3	0.02	0.5	0.0001	0.05	0.25
	20	0.101	0.275	0.165	0.11	0.25025	0.00055	0.505	1.375	0.006	0.05	0.3	0.02	0.5	0.001	0.5	0.25	0.006	0.05	0.3	0.02	0.5	0.001	0.5	0.25
	Table S10 - Randomized Response Surface Central Composite Design: conditions tested for each factor for the 30 runs of the optimization of three mutant strains of Chlorella vulgaris, 8G, 7Y and 31W.
	Factor	A	B	C	D	A	B	C	D	A	B	C	D
	Run	[N] (mM)	[P] (mM)	[Zn] (mM)	[Mo] (mM)	[N] (mM)	[P] (mM)	[Cu] (mM)	[Zn] (mM)	[N] (mM)	[P] (mM)	[Ca] (mM)	[Mg] (mM)
	Strain	8G				7Y				31W
	Coluna1	Coluna2	Coluna3	Coluna4	Coluna7	Coluna8	Coluna9	Coluna10	Coluna13	Coluna14	Coluna15	Coluna16	Coluna19
	1	70	30	0.2	0.05	35	65	0.0325	0.0775	70	70	1	6
	2	30	70	0.1	0.1	65	35	0.0325	0.0775	30	30	2	6
	3	50	50	0.15	0.075	50	50	0.055	0.055	10	50	1.5	9
	4	10	50	0.15	0.075	50	50	0.055	0.1	50	50	1.5	15
	5	70	70	0.2	0.1	35	35	0.0775	0.0775	50	50	1.5	3
	6	50	50	0.15	0.125	35	65	0.0775	0.0775	70	30	2	6
	7	50	50	0.15	0.075	50	20	0.055	0.055	50	50	1.5	9
	8	50	50	0.15	0.075	50	50	0.055	0.055	30	30	2	12
	9	50	90	0.15	0.075	50	50	0.055	0.055	70	30	1	12
	10	70	70	0.1	0.05	50	50	0.055	0.055	90	50	1.5	9
	11	30	70	0.2	0.05	65	65	0.0325	0.0775	30	30	1	6
	12	30	70	0.2	0.1	50	50	0.055	0.055	70	70	2	6
	13	70	70	0.2	0.05	35	65	0.0775	0.0325	50	50	0.5	9
	14	90	50	0.15	0.075	50	50	0.055	0.01	50	50	1.5	9
	15	50	50	0.05	0.075	80	50	0.055	0.055	30	70	2	6
	16	70	30	0.1	0.1	65	65	0.0775	0.0325	50	90	1.5	9
	17	30	30	0.1	0.05	35	65	0.0325	0.0325	30	30	1	12
	18	50	50	0.15	0.075	65	35	0.0325	0.0325	50	50	1.5	9
	19	70	30	0.1	0.05	35	35	0.0325	0.0775	50	50	1.5	9
	20	30	30	0.2	0.05	20	50	0.055	0.055	30	70	1	6
	21	50	50	0.15	0.075	50	80	0.055	0.055	70	30	1	6
	22	30	30	0.2	0.1	65	65	0.0325	0.0325	30	70	2	12
	23	50	50	0.15	0.025	65	35	0.0775	0.0775	50	50	2.5	9
	24	30	30	0.1	0.1	65	35	0.0775	0.0325	70	30	2	12
	25	70	70	0.1	0.1	50	50	0.055	0.055	50	50	1.5	9
	26	50	50	0.25	0.075	50	50	0.01	0.055	70	70	1	12
	27	50	50	0.15	0.075	65	65	0.0775	0.0775	70	70	2	12
	28	50	10	0.15	0.075	50	50	0.1	0.055	50	50	1.5	9
	29	30	70	0.1	0.05	35	35	0.0325	0.0325	30	70	1	12
	30	70	30	0.2	0.1	35	35	0.0775	0.0325	50	10	1.5	9
	Table S11 - Validation of the optimized vs control (Ctl) conditions for each C. vulgaris mutant (8G, 7Y and 31W): respective concentrations (mM) of the optimized factors. Glu - glucose.
	Strain	Solution	Concentrations (mM)							Other
			[N]	[P]	[Zn]	[Mo]	[Cu]	[Ca]	[Mg]
	8G	1	70	50	0.2	0.075	-	-	-	-
		Ctl 1	57	60	0.1	0.001	-	-	-	-
	7Y	1	76	50	0.1	-	0.055	-	-	-
		2	76	50	0.1	-	0.055	-	-	Feed Glu until N depletion
		3	30	30	0.1	-	0.055	-	-	-
		4	30+30	30+30	0.1	-	0.055	-	-	-
	31W	1	67	70	-	-	-	2	9
		2	67	70	-	-	-	2	9	Feed Glu until N depletion
		3	30	70	-	-	-	2	9	-
		4	30+30	70	-	-	-	2	9	-
		5	30+10+10+10	70	-	-	-	2	9	-
		Ctl 2	38	63	0.2	-	0.0024	0.4	7.7	-
